# Supplementary material for: PvdL Orchestrates the Assembly of the Nonribosomal Peptide Synthetases Involved in Pyoverdine Biosynthesis in Pseudomonas aeruginosa
Source: Int J Mol Sci. 2024 May 30;25(11):6013. doi: 10.3390/ijms25116013 (PMC11172790; doi:10.3390/ijms25116013)
Supplement: Supplementary file 1 [file ijms-25-06013-s001.zip]

Archive with 1 entries (1 files):
- ijms-2982383-supplementary.pdf
